# Supplementary material for: Honokiol Acts as a Potent Anti-Fibrotic Agent in the Liver through Inhibition of TGF-β1/SMAD Signaling and Autophagy in Hepatic Stellate Cells
Source: Int J Mol Sci. 2021 Dec 12;22(24):13354. doi: 10.3390/ijms222413354 (PMC8705910; doi:10.3390/ijms222413354)
Supplement: Supplementary file 1 [file ijms-22-13354-s001.zip]

Archive with 1 entries (1 files):
- ijms-1508900-supplementary.pdf
